# Supplementary material for: Burden and Impact of Reactogenicity among Adults Receiving COVID-19 Vaccines in the United States and Canada: Results from a Prospective Observational Study
Source: Vaccines (Basel). 2024 Jan 13;12(1):83. doi: 10.3390/vaccines12010083 (PMC10821469; doi:10.3390/vaccines12010083)
Supplement: Supplementary file 1 [file vaccines-12-00083-s001.zip]

Archive with 1 entries (1 files):
- vaccines-2784621-supplementary.pdf
